# Supplementary material for: Conductometric and Fluorescence Probe Analysis to Investigate the Interaction between Bioactive Peptide and Bile Salts: A Micellar State Study
Source: Molecules. 2022 Nov 4;27(21):7561. doi: 10.3390/molecules27217561 (PMC9654833; doi:10.3390/molecules27217561)
Supplement: Supplementary file 1 [file molecules-27-07561-s001.zip]

Archive with 1 entries (1 files):
- molecules-2009093-supplementary.pdf
